# Supplementary material for: Drug Prescriptions among Italian and Immigrant Pregnant Women Resident in Italy: A Cross-Sectional Population-Based Study
Source: Int J Environ Res Public Health. 2022 Apr 1;19(7):4186. doi: 10.3390/ijerph19074186 (PMC8998753; doi:10.3390/ijerph19074186)
Supplement: Supplementary file 1 [file ijerph-19-04186-s001.zip]

Archive with 1 entries (1 files):
- ijerph-1619241-supplementary.pdf
